# Supplementary material for: Inclusion of chia seeds (Salvia hispanica L.) and pumpkin seeds (Cucurbita moschata) in dairy sheep diets
Source: PLoS One. 2024 Apr 18;19(4):e0300864. doi: 10.1371/journal.pone.0300864 (PMC11025919; doi:10.1371/journal.pone.0300864)
Supplement: S1 File — (XLSX) [file pone.0300864.s001.xlsx]

## Sheet: SAS Chia Pumkin oct 2023 Ploson
Data Pumking. Chia.
dairy ewes
Plos one																	**
45200
periodo	Animal	Trat	Wanimalkg	mbw075	CMSconcentrado	CSilageINTAKEDAY	TOTALDMI	TMO	TPC	TN	TNDF	TADF	TLAD	Tgrasa	%PCDiet	%Ndiet	DMI075	OMI75	CPIn75	Nint75	NDFin75	ADFint75	ADLint75	GrasaInt75	F:Cratio	gkgDMDig	DMOgKg	DPC	DNDF	DADF	Dlignina	MUN	Nintakegd	gNing/kgMBW	NexcHecesgdia	gNMilkday	gNUrine	%Nheces	%Nleche	%Nurine2	NBalNHO2	NblalNHOL2	Plechegd	Plechekgd	GRASAg	DENSIDADg	LACTOSAg	SOLTOTg	PCg
1	6353	CTRL	83	27.4985	1376.47	1128.66	2505.13	2367.49	361.249	57.7999	1093.57	703.449	114.527	190.62	14.4204	2.30726	91.1008	86.0952	13.1371	2.10193	39.7685	25.5814	4.16485	6.93203	0.450541	859.173	865.887	839.41	813.72	814.42	0.585457	10.3146	57.7999	2.10193	9.2821	5.77072	33.8859	16.059	9.98397	58.6262	14.6319	8.86117	756	0.756	5.19	35.95	4.61	10.28	4.87
1	6288	CTRL	83	27.4985	1349.38	1357.54	2706.93	2571.99	375.958	60.1532	1243.73	812.096	131.256	201.349	13.8887	2.2222	98.4392	93.5321	13.6719	2.18751	45.2292	29.5324	4.77319	7.32218	0.501507	817.185	826.835	738.24	792.47	839.445	705.523	9.41082	60.1532	2.18751	15.7457	4.88201	34.7283	26.176	8.11595	57.7331	9.6792	4.79719	189	0.189	8.56	27.06	3.9	8.7	4.12
1	6375	CTRL	81	27	1328.1	1315.2	2643.3	2510.49	368.21	58.9136	1209.81	789.077	127.603	196.966	13.9299	2.22878	97.9002	92.9813	13.6374	2.18198	44.8076	29.2251	4.72604	7.29505	0.49756	807.421	817.51	762.576	766.431	811.37	637.768	9.48083	58.9136	2.18198	13.9875	5.32636	34.0533	23.7424	9.04098	57.8022	10.8727	5.54633	169	0.169	6.875	31.505	4.255	9.49	4.495
1	6299	CTRL	83	27.4985	1403.55	1144.97	2548.52	2408.17	367.845	58.8551	1111.06	714.412	116.334	194.031	14.4336	2.30938	92.6788	87.5747	13.3769	2.14031	40.4042	25.9801	4.23057	7.05605	0.449269	723.721	736.857	717.252	618.123	620.32	350.728	10.3372	58.8551	2.14031	16.6412	6.3869	34.5176	28.2748	10.8519	58.6485	7.69631	1.30941	311	0.311	5.5	40	5.1	11.38	5.39
1	6292	CALABAZA	87	28.4865	1473.85	1188.75	2662.59	2515.21	470.277	75.2443	1249.92	797.795	145.757	216.378	17.6624	2.82598	93.4686	88.2947	16.5088	2.6414	43.8775	28.006	5.11669	7.5958	0.446461	836.091	843.838	830.327	797.993	794.879	589.774	15.826	75.2443	2.6414	12.767	5.87737	48.2111	16.9673	7.81104	64.0728	14.2662	8.38887	229	0.229	6.61	35.5	4.69	10.46	4.96
1	6346	CALABAZA	85	27.994	1446.72	909.798	2356.51	2211.84	439.284	70.2854	1051.14	657.705	123.639	197.571	18.6413	2.9826	84.1794	79.0115	15.6921	2.51074	37.5489	23.4945	4.41665	7.05762	0.386078	878.221	883.23	863.901	839.105	837.204	673.327	17.4901	70.2854	2.51074	9.56578	5.37969	46.1897	13.6099	7.65406	65.7173	14.53	9.15027	171	0.171	5.9	31.81	4.29	9.57	4.54
1	6384	CALABAZA	93	29.9476	1520.36	1191.61	2711.97	2559.93	482.107	77.1372	1265.67	806.067	147.737	221.208	17.777	2.84432	90.5571	85.4803	16.0984	2.57574	42.2628	26.9159	4.93317	7.3865	0.439388	789.9	799.68	804.881	723.389	732.681	443.565	16.0209	77.1372	2.57574	15.0509	5.88922	49.5725	19.5119	7.63473	64.2654	12.5137	6.62452	228	0.228	6.16	35.96	4.7	10.48	4.97
1	6351	CALABAZA	94	30.1888	1513.58	1393.31	2906.89	2755.53	497.944	79.671	1401.57	903.459	162.728	232.159	17.1298	2.74077	96.2902	91.2765	16.4943	2.63909	46.4267	29.927	5.39034	7.69024	0.479313	726.265	740.106	736.962	666.429	673.658	319.578	14.9207	79.671	2.63909	20.9565	5.74702	50.3346	26.3038	7.21344	63.1781	8.37992	2.6329	105	0.105	6.31	34.86	4.59	10.23	4.85
1	6275	CHIA	76	25.7401	1247.04	1110.07	2357.11	2232.41	404.597	64.7354	1335.25	776.43	149.606	182.483	17.1649	2.74639	91.5735	86.7287	15.7185	2.51497	51.8742	30.1642	5.81218	7.08944	0.470945	763.494	775.254	784.284	761.248	735.837	438.945	14.9804	64.7354	2.51497	13.9645	5.87737	40.9368	21.5716	9.07905	63.2371	9.83414	3.95678	148	0.148	4.95	36.88	4.69	10.46	4.96
1	6356	CHIA	100	31.6228	1401.5	1641.93	3043.43	2903.28	488.976	78.2362	1770.28	1064.98	197.95	227.827	16.0666	2.57066	96.2417	91.8097	15.4628	2.47404	55.981	33.6777	6.25974	7.20452	0.539499	651.183	670.91	658.74	665.994	651.627	345.594	13.1133	78.2362	2.47404	26.6989	6.14991	48.0307	34.126	7.86069	61.3919	3.50659	-2.64331	120	0.12	6.26	37.76	4.91	10.96	5.19
1	6347	CHIA	92	29.7058	1301.05	1544.94	2845.99	2715.89	455.729	72.9166	1657.55	998.748	185.327	212.692	16.013	2.56208	95.8061	91.4263	15.3414	2.45463	55.7988	33.6214	6.23877	7.15995	0.542847	864.54	872.246	875.536	855.752	846.458	739.209	13.0221	72.9166	2.45463	9.07549	6.01364	44.6992	12.4464	8.24728	61.3018	19.1419	13.1283	21	0.021	5.605	37.32	4.8	10.71	5.075
1	6353	CTRL	83	27.4985	1376.47	517.841	1894.31	1756.66	308.175	49.308	675.927	405.471	68.3488	155.396	16.2685	2.60296	68.8878	63.8822	11.207	1.79312	24.5805	14.7452	2.48555	5.65108	0.273367	746.718	754.185	743.984	590.124	562.133	55.3192	13.4564	49.308	1.79312	12.6237	6.2921	30.4384	25.6016	12.7608	61.731	6.24601	-0.0460879	521	0.521	5.61	42.09	5.03	11.21	5.31
1	6288	CTRL	83	27.4985	1349.38	1579.27	2928.66	2793.72	395.223	63.2357	1395.34	920.261	148.018	214.135	13.495	2.15921	106.502	101.595	14.3726	2.29961	50.7423	33.4659	5.38278	7.78716	0.539248	793.913	805.563	696.309	774.389	827.197	681.518	8.74157	63.2357	2.29961	19.2041	5.35599	36.0897	30.3691	8.46988	57.0717	7.94194	2.58595	347	0.347	5.05	33.18	4.28	9.54	4.52
1	6375	CTRL	81	27	1328.1	1062.86	2390.96	2258.15	346.284	55.4055	1037.27	665.978	108.526	182.415	14.483	2.31729	88.5542	83.6353	12.8253	2.05205	38.4174	24.6658	4.01949	6.7561	0.444533	652.651	669	588.12	555.552	635.37	305.142	10.4212	55.4055	2.05205	22.8204	5.43893	32.5405	41.188	9.8166	58.7315	0.0445997	-5.39433	111	0.111	5.62	33.33	4.35	9.7	4.59
1	6299	CTRL	83	27.4985	1403.55	896.924	2300.48	2160.12	346.292	55.4067	941.454	593.407	97.5819	179.727	15.0531	2.40849	83.6583	78.5542	12.5931	2.0149	34.2366	21.5796	3.54863	6.53587	0.389886	672.039	685.657	678.171	517.093	510.201	170.592	11.3902	55.4067	2.0149	17.8315	5.53373	33.0718	32.1829	9.98747	59.6891	4.50346	-1.03027	233	0.233	6.16	33.52	4.42	9.86	4.67
1	6292	CALABAZA	87	28.4865	1473.85	848.287	2322.14	2174.75	440.695	70.5112	1017.13	631.709	120.018	196.745	18.978	3.03648	81.517	76.3431	15.4703	2.47525	35.7057	22.1757	4.21315	6.9066	0.365304	688.432	700.585	699.832	588.468	570.544	174.078	18.0626	70.5112	2.47525	21.1652	5.84182	46.737	30.0168	8.28495	66.2831	2.60905	-3.23277	209	0.209	5.3	36.35	4.66	10.4	4.93
1	6346	CALABAZA	85	27.994	1446.72	1011.36	2458.08	2313.41	448.109	71.6974	1120.59	707.252	131.318	203.428	18.23	2.9168	87.8076	82.6396	16.0073	2.56117	40.0296	25.2644	4.69093	7.26684	0.411444	623.673	640.125	569.932	513.505	511.999	8.55768	16.791	71.6974	2.56117	30.8347	5.72332	46.6223	43.0068	7.98261	65.0264	-5.75961	-11.4829	177	0.177	5.2	36.66	4.57	10.2	4.83
1	6384	CALABAZA	93	29.9476	1520.36	1112.93	2633.29	2481.25	475.271	76.0434	1211.87	767.686	141.789	216.671	18.0486	2.88777	87.9299	82.8531	15.8701	2.53921	40.4665	25.6343	4.73455	7.235	0.422638	660.388	675.62	689.349	546.577	559.456	90.0187	16.4826	76.0434	2.53921	23.623	5.78257	49.2165	31.0651	7.60431	64.7216	3.20393	-2.57864	251	0.251	5.25	36.505	4.615	10.3	4.88
1	6351	CALABAZA	94	30.1888	1480.15	1454.82	2934.97	2786.95	494.965	79.1944	1433.71	928.525	166.111	232.354	16.8644	2.6983	97.2205	92.3175	16.3957	2.6233	47.4915	30.7573	5.50239	7.69668	0.495684	534.992	559.266	546.132	440.698	455.38	-143.27	14.4695	79.1944	2.6233	35.9438	5.43893	49.6804	45.3868	6.86782	62.7322	-6.42978	-11.8687	93	0.093	5.4	34.63	4.34	9.69	4.59
1	5275	CHIA	78	26.2465	1247.04	1268.85	2515.9	2391.19	418.393	66.9429	1443.82	853.891	161.61	191.64	16.63	2.6608	95.8565	91.1052	15.9409	2.55055	55.0099	32.5335	6.15741	7.30153	0.504335	693.834	710.08	711.765	694.912	668.106	282.35	14.071	66.9429	2.55055	19.2953	5.81812	41.7311	28.8235	8.69116	62.3384	5.91646	0.0983427	244	0.244	4.08	38.02	4.65	10.37	4.91
1	6356	CHIA	90	29.2201	1401.5	1241.67	2643.17	2503.02	454.198	72.6717	1496.61	869.727	167.691	204.746	17.1838	2.74941	90.4574	85.661	15.544	2.48705	51.2184	29.7647	5.7389	7.00701	0.469766	693.86	709.047	719.965	698.857	674.846	411.186	15.0125	72.6717	2.48705	20.3506	7.00307	45.9786	28.0035	9.63658	63.2688	6.34254	-0.660531	120	0.12	4.72	37.48	4.74	10.57	5.91
1	6347	CHIA	94	30.1888	1301.05	1553.52	2854.58	2724.47	456.475	73.0359	1663.41	1002.94	185.976	213.187	15.991	2.55855	94.5575	90.2478	15.1207	2.41931	55.1004	33.2221	6.16044	7.06178	0.544222	756.034	769.946	775.529	740.342	723.791	530.537	12.9846	73.0359	2.41931	16.3944	6.4106	44.7453	22.4471	8.77732	61.2648	11.8962	5.48557	21	0.021	4.4	37.75	4.695	10.47	5.41
1	6353	CTRL	83	27.4985	1450.95	370.5	1821.45	1676.35	309.614	49.5382	592.6	341.865	58.7899	153.692	16.9982	2.71971	66.2382	60.9617	11.2593	1.80149	21.5503	12.4321	2.13793	5.58911	0.203409	834.721	838.374	840.109	706.661	674.143	310.883	14.697	49.5382	1.80149	7.92073	5.77072	31.1878	15.9891	11.649	62.957	10.4297	4.659	576	0.576	5.19	35.95	4.61	10.28	4.87
1	6288	CTRL	83	27.4985	1349.38	1151.55	2500.94	2366	358.059	57.2895	1102.89	711.607	115.683	189.47	14.317	2.29072	90.9482	86.0411	13.0211	2.08337	40.1072	25.8781	4.20688	6.8902	0.460449	721.854	735.392	613.654	671.024	742.439	530.334	10.1389	57.2895	2.08337	22.1335	4.88201	33.4872	38.6346	8.52165	58.4526	1.66876	-3.21324	338	0.338	8.56	27.06	3.9	8.7	4.12
1	6375	CTRL	81	27	1328.1	1140.11	2468.21	2335.4	352.996	56.4794	1090.09	703.661	114.366	186.869	14.3017	2.28827	91.4152	86.4963	13.0739	2.09183	40.3736	26.0615	4.23578	6.92108	0.461917	757.603	769.436	708.926	695.335	751.39	524.989	10.1129	56.4794	2.09183	16.4397	5.32636	32.9991	29.1074	9.43064	58.4268	7.04055	1.71419	149	0.149	6.875	31.505	4.255	9.49	4.495
1	6299	CTRL	83	27.4985	1406.02	786.775	2192.79	2052.19	337.193	53.9509	866.718	539.947	89.307	173.6	15.3773	2.46037	79.7424	74.6293	12.2622	1.96196	31.5188	19.6355	3.24771	6.31306	0.3588	684.643	696.733	697.065	519.221	506.622	169.36	11.9414	53.9509	1.96196	16.3436	6.3869	32.4967	30.2935	11.8384	60.2339	5.11055	-1.27634	304	0.304	5.5	40	5.1	11.38	5.39
1	6292	CALABAZA	87	28.4865	1473.85	878.327	2352.18	2204.79	443.305	70.9288	1037.67	646.364	122.289	198.477	18.8466	3.01546	82.5715	77.3977	15.5619	2.48991	36.4268	22.6902	4.29287	6.96741	0.37341	753.436	763.258	760.802	676.644	663.552	350.234	17.8392	70.9288	2.48991	16.9661	5.87737	46.8572	23.9198	8.28629	66.0623	7.10555	1.22818	219	0.219	6.61	35.5	4.69	10.46	4.96
1	6346	CALABAZA	85	27.994	1446.72	506.397	1953.11	1808.44	404.233	64.6772	775.322	460.914	93.1424	174.308	20.6968	3.31149	69.7691	64.6012	14.44	2.3104	27.6961	16.4648	3.32723	6.22663	0.259277	669.001	678.27	666.818	508.6	476.68	23.1324	20.9846	64.6772	2.3104	21.5493	5.37969	44.7377	33.3182	8.31774	69.1707	-1.60973	-6.98941	182	0.182	5.9	31.81	4.29	9.57	4.54
1	6384	CALABAZA	93	29.9476	1520.36	901.215	2421.58	2269.54	456.875	73.1001	1067.12	664.405	125.783	204.462	18.8669	3.0187	80.8604	75.7837	15.2558	2.44093	35.6328	22.1856	4.2001	6.82733	0.372161	726.268	737.138	760.471	618.328	622.706	239.687	17.8737	73.1001	2.44093	17.5096	5.88922	48.3165	23.9529	8.05638	66.0963	7.27404	1.38483	245	0.245	6.16	35.96	4.7	10.48	4.97
1	6351	CALABAZA	94	30.1888	1513.58	1060	2573.58	2422.22	468.983	75.0373	1173.67	740.863	137.53	212.939	18.223	2.91568	85.2494	80.2357	15.535	2.4856	38.8778	24.541	4.55566	7.05356	0.411878	638.86	654.664	673.791	534.724	535.165	59.6317	16.7791	75.0373	2.4856	24.4779	5.74702	48.7852	32.6209	7.65889	65.0146	1.77422	-3.9728	96	0.096	6.31	34.86	4.59	10.23	4.85
1	6275	CHIA	80	26.7496	1247.04	1145.83	2392.87	2268.17	407.704	65.2326	1359.7	793.876	152.31	184.545	17.0383	2.72612	89.4545	84.7926	15.2415	2.43864	50.8306	29.678	5.69391	6.89899	0.478852	742.378	755.393	763.277	740.733	714.305	390.594	14.7651	65.2326	2.43864	15.442	5.87737	41.1124	23.6723	9.00986	63.0243	8.67818	2.80081	138	0.138	4.95	36.88	4.69	10.46	4.96
1	6356	CHIA	86	28.2406	1401.5	1004.21	2405.71	2265.56	433.566	69.3705	1334.24	753.886	149.739	191.052	18.0223	2.88357	85.1863	80.2236	15.3526	2.45641	47.2456	26.6951	5.30227	6.76516	0.417428	654.648	669.956	698.794	653.18	614.853	322.963	16.438	69.3705	2.45641	20.8948	6.14991	44.8671	30.1206	8.86531	64.6775	3.60858	-2.54132	140	0.14	6.26	37.76	4.91	10.96	5.19
1	6347	CHIA	94	30.1888	1301.05	1383.29	2684.35	2554.24	441.683	70.6694	1547.02	919.892	173.107	203.37	16.454	2.63264	88.9187	84.6089	14.6307	2.34091	51.2449	30.4713	5.73414	6.73661	0.515318	601.193	622.791	643.388	570.822	537.082	224.691	13.7719	70.6694	2.34091	25.2016	6.01364	43.8452	35.6612	8.50954	62.0428	1.62257	-4.39107	437	0.437	5.605	37.32	4.8	10.71	5.075
2	6358	CTRL	82	27.2496	1464.49	1273.14	2737.64	2591.19	390.633	62.5013	1212.94	783.706	127.317	206.98	14.269	2.28304	100.465	95.0908	14.3354	2.29366	44.5122	28.7603	4.67225	7.59569	0.465052	743.334	755.945	626.368	655.134	667.102	432.156	10.0573	62.5013	2.29366	23.3525	6.03437	36.4832	37.3632	9.6548	58.3719	2.66562	-3.36875	1025	1.025	6.0225	37.9425	4.82	10.7475	5.0925
2	6350	CTRL	98	31.1472	1517.69	2214.41	3732.11	3580.34	482.591	77.2146	1868.96	1248.79	199.605	266.112	12.9308	2.06893	119.821	114.949	15.4939	2.47902	60.0042	40.0932	6.40844	8.54366	0.593341	734.931	751.325	625.204	681.612	714.504	402.927	7.78234	77.2146	2.47902	28.9397	5.91292	43.3357	37.4796	7.65777	56.1237	4.93917	-0.973749	400	0.4	6.54	35.83	4.72	10.52	4.99
2	6330	CTRL	88	28.7317	1504.15	1976.95	3481.1	3330.69	459.369	73.499	1703.44	1131.45	181.366	251.183	13.1961	2.11137	121.159	115.924	15.9882	2.55811	59.2876	39.3797	6.31238	8.74234	0.567909	780.188	793.235	653.315	730.031	745.203	444.881	8.23332	73.499	2.55811	25.481	6.2684	41.578	34.6685	8.52855	56.5694	6.44008	0.171679	540	0.54	6.6	39.08	5	11.16	5.29
2	6363	CTRL	93	29.9476	1450.95	1477.71	2928.66	2783.56	405.818	64.9309	1349.64	881.993	142.494	217.541	13.8568	2.21709	97.7927	92.9477	13.5509	2.16815	45.0668	29.4512	4.75812	7.26405	0.504568	675.474	692.702	574.339	590.003	614.796	190.783	9.35655	64.9309	2.16815	27.6385	5.61668	37.4517	42.5661	8.65024	57.6794	-0.159395	-5.77607	345	0.345	5.1	34.99	4.49	10.01	4.74
2	6322	CTRL	56	20.4711	1025.34	735.277	1760.62	1658.08	259.932	41.5891	742.492	472.551	77.3381	135.912	14.7637	2.36219	86.0049	80.9962	12.6975	2.0316	36.2703	23.0838	3.77792	6.63921	0.417625	717.048	729.595	652.012	596.053	643.336	300.985	10.8983	41.5891	2.0316	14.4725	6.3395	24.622	34.7988	15.2432	59.203	2.49458	-3.84492	560	0.56	5.85	41.87	5.07	11.3	5.35
2	6385	CALABAZA	76	25.7401	1316.87	1726.61	3043.48	2911.8	477.924	76.4679	1571.12	1036.98	180.467	231.65	15.7032	2.51251	118.239	113.123	18.5673	2.97077	61.0379	40.2864	7.01111	8.99959	0.567315	762.621	776.697	750.928	708.201	727.705	475.843	12.4954	76.4679	2.97077	19.046	5.93661	46.4782	24.9072	7.76354	60.7814	10.9436	5.00703	420	0.42	8.9	34.06	4.73	10.56	5.01
2	6299	CALABAZA	83	27.4985	1406.02	1141.54	2547.56	2406.96	449.286	71.8857	1197.52	764.738	139.616	206.852	17.6359	2.82175	92.6436	87.5305	16.3386	2.61417	43.5487	27.8102	5.07722	7.52233	0.448091	703.973	718.013	740.049	602.873	615.614	279.232	15.7811	71.8857	2.61417	18.6868	6.95567	46.0273	25.9951	9.67602	64.0284	7.17169	0.216016	175	0.175	5.92	43.59	5.55	12.39	5.87
2	6375	CALABAZA	81	27	1330.44	1264.56	2595	2461.96	441.155	70.5848	1259.22	813.579	146.05	206.366	17.0002	2.72003	96.1111	91.1835	16.3391	2.61425	46.6379	30.1325	5.40927	7.64318	0.487307	736.881	750.396	745.99	670.548	677.589	342.6	14.7004	70.5848	2.61425	17.9292	5.77072	44.4405	25.401	8.17558	62.9603	8.21515	2.44443	115	0.115	6.71	34.68	4.6	10.27	4.87
2	6353	CALABAZA	83	27.4985	1453.5	373.361	1826.86	1681.51	394.362	63.098	686.371	397.018	83.3421	167.317	21.5869	3.4539	66.435	61.1492	14.3412	2.2946	24.9603	14.4378	3.03079	6.08457	0.204373	692.261	699.094	750.772	505.816	437.831	22.1424	22.4977	63.098	2.2946	15.7258	6.06696	44.5888	24.9228	9.61514	70.666	2.7834	-3.28356	305	0.305	5.48	37.76	4.84	10.8	5.12
2	6288	CALABAZA	83	27.4985	1351.75	1566.4	2918.15	2782.98	472.69	75.6303	1471.92	963.975	169.677	225.91	16.1982	2.59172	106.121	101.205	17.1897	2.75035	53.5274	35.0556	6.17042	8.21536	0.536777	739.656	754.309	649.468	706.497	727.416	424.896	13.337	75.6303	2.75035	26.5108	5.61668	46.5982	35.0532	7.42649	61.6131	2.52135	-3.09533	105	0.105	7.48	32.97	4.48	9.99	4.74
2	6327	CHIA	91	29.4633	1434.67	1048.56	2483.22	2339.76	445.614	71.2982	1379.89	781.766	154.839	196.76	17.945	2.8712	84.282	79.4126	15.1244	2.4199	46.8342	26.5336	5.25531	6.67815	0.422256	836.257	843.595	832.501	830.909	809.911	646.52	16.3065	71.2982	2.4199	11.9424	6.07881	46.0213	16.7499	8.52589	64.5476	13.3346	7.25576	240	0.24	6.58	36.99	4.85	10.83	5.13
2	6346	CHIA	85	27.994	1414.77	1171.58	2586.35	2444.87	451.386	72.2218	1454.81	838.032	163.091	201.964	17.4527	2.79242	92.3895	87.3356	16.1244	2.57991	51.9687	29.9362	5.82594	7.21456	0.452986	686.973	701.973	644.377	688.211	674.838	434.379	15.4695	72.2218	2.57991	25.6837	6.28025	46.0201	35.5623	8.69579	63.7205	0.518007	-5.76224	130	0.13	6.37	38.53	5.01	11.18	5.3
2	6351	CHIA	94	30.1888	1480.15	1620.76	3100.91	2952.89	506.571	81.0514	1792.14	1069.47	200.493	234.078	16.3362	2.6138	102.717	97.8142	16.7801	2.68482	59.3645	35.4261	6.64129	7.7538	0.522672	703.367	719.648	668.666	706.148	701.006	455.283	13.5716	81.0514	2.68482	26.8551	5.87737	50.1261	33.1334	7.25141	61.8448	4.07022	-1.80715	60	0.06	6.02	36.02	4.69	10.47	4.96
2	6384	CHIA	93	29.9476	1486.78	1466.26	2953.05	2804.37	494.786	79.1658	1689.58	995.353	189.162	225.799	16.7551	2.68082	98.6071	93.6425	16.5217	2.64348	56.4177	33.2365	6.31644	7.5398	0.496525	813.92	823.65	807.19	815.926	807.952	598.758	14.2837	79.1658	2.64348	15.2639	6.45799	49.5171	19.281	8.15755	62.5486	14.3848	7.92678	120	0.12	6.17	39.91	5.15	11.49	5.45
2	6292	CHIA	87	28.4865	1441.3	1358.98	2800.27	2656.14	474.225	75.876	1595.2	934.447	178.656	215.291	16.9349	2.70959	98.3017	93.2422	16.6473	2.66358	55.9984	32.8031	6.27158	7.55764	0.485301	711.443	726.207	676.844	732.083	721.273	415.61	14.5894	75.876	2.66358	24.5198	6.07881	47.6886	32.3156	8.0115	62.8507	3.66763	-2.41118	205	0.205	6.02	37.45	4.86	10.83	5.13
2	6358	CTRL	82	27.2496	1464.49	1367.56	2832.05	2685.6	398.837	63.8138	1277.5	829.763	134.454	212.424	14.083	2.25327	103.93	98.5556	14.6364	2.34183	46.8812	30.4505	4.93418	7.79549	0.482886	720.729	734.95	588.093	631.437	646.092	394.77	9.74103	63.8138	2.34183	26.2854	6.2921	37.0499	41.1907	9.86009	58.0594	0.478548	-5.81355	940	0.94	4.90875	41.69	5.02	11.2	5.31
2	6350	CTRL	98	31.1472	1517.69	1367.56	2885.25	2733.48	409.009	65.4414	1289.94	835.671	135.583	217.276	14.1758	2.26813	92.6327	87.76	13.1315	2.10103	41.4141	26.8297	4.35297	6.97578	0.473982	675.09	691.345	580.941	562.857	595.713	167.034	9.89893	65.4414	2.10103	27.4238	5.94846	38.097	41.9059	9.08976	58.2154	-0.0794028	-6.02787	413	0.413	6.36	36.22	4.75	10.59	5.02
2	6330	CTRL	88	28.7317	1504.15	1493.44	2997.59	2847.18	417.357	66.7772	1372.84	895.577	144.813	223.3	13.9231	2.22769	104.33	99.0952	14.526	2.32416	47.7813	31.1703	5.04016	7.77191	0.498214	677.409	694.33	517.781	576.673	593.199	121.4	9.46923	66.7772	2.32416	32.2012	6.88458	38.591	48.2219	10.3098	57.7908	-4.01511	-10.8997	632	0.632	4.425	44.83	5.5	12.26	5.81
2	6363	CTRL	93	29.9476	1450.95	1194.47	2645.42	2500.32	381.208	60.9932	1155.98	743.821	121.082	201.208	14.4101	2.30562	88.3348	83.4899	12.7291	2.03666	38.6001	24.8374	4.04311	6.71865	0.451523	706.396	720.422	629.686	608.811	626.728	221.745	10.2972	60.9932	2.03666	22.5867	6.01956	35.7475	37.0314	9.86923	58.609	2.65904	-3.36052	505	0.505	4.51	38.25	4.81	10.72	5.08
2	6322	CTRL	56	20.4711	1025.34	629.42	1654.76	1552.22	250.734	40.1175	670.114	420.911	69.3353	129.807	15.1523	2.42437	80.8339	75.8252	12.2482	1.95971	32.7346	20.5612	3.38699	6.34101	0.38037	663.851	677.482	597.191	500.245	552.898	129.409	11.5589	40.1175	1.95971	16.1597	5.86552	24.0127	40.2809	14.6209	59.8559	-0.0548931	-5.92041	586	0.586	4.34	37.35	4.69	10.46	4.95
2	6385	CALABAZA	76	25.7401	1316.87	1421.92	2738.79	2607.1	451.45	72.2319	1362.79	888.336	157.432	214.079	16.4836	2.63737	106.402	101.286	17.5388	2.8062	52.9442	34.5117	6.11621	8.31696	0.519177	699.738	716.115	699.863	617.079	638.194	316.071	13.822	72.2319	2.8062	21.6795	6.28025	44.8505	30.0137	8.69456	62.0924	5.70194	-0.578314	427	0.427	6.97	38	5.01	11.17	5.3
2	6299	CALABAZA	83	27.4985	1406.02	788.206	2194.22	2053.62	418.585	66.9736	955.935	592.372	112.904	186.477	19.0767	3.05227	79.7944	74.6813	15.2221	2.43554	34.7632	21.542	4.10582	6.78135	0.359218	731.434	741.742	781.974	611.257	612.24	303.536	18.2303	66.9736	2.43554	14.602	6.77793	44.5032	21.8026	10.1203	66.4488	7.86847	1.09054	269	0.269	5.94	42.36	5.41	12.07	5.72
2	6375	CALABAZA	81	27	1330.44	1057.14	2387.58	2254.53	423.132	67.7012	1117.4	712.392	130.369	194.405	17.7223	2.83556	88.4288	83.5012	15.6716	2.50745	41.3852	26.3849	4.82848	7.20017	0.442767	679.432	694.464	703.139	583.827	587.258	174.447	15.9278	67.7012	2.50745	20.0978	7.92734	43.4462	29.6861	11.7093	64.1734	4.15721	-3.77013	153	0.153	6.455	52.19	6.33	14.12	6.69
2	6353	CALABAZA	83	27.4985	1453.5	771.04	2224.54	2079.19	428.916	68.6266	958.28	591.017	113.407	190.249	19.2811	3.08498	80.8968	75.6111	15.5978	2.49565	34.8485	21.4927	4.1241	6.91854	0.346606	807.073	814.228	825.07	729.791	711.716	451.411	18.5779	68.6266	2.49565	12.0048	6.1973	45.8373	17.493	9.03047	66.7923	10.7845	4.58717	436	0.436	4.05	39.82	4.95	11.03	5.23
2	6288	CALABAZA	83	27.4985	1351.75	1114.36	2466.11	2330.94	433.412	69.346	1162.85	743.457	135.503	199.842	17.5747	2.81195	89.6819	84.7661	15.7613	2.52181	42.2876	27.0363	4.92767	7.2674	0.451869	688.332	703.232	613.231	624.14	642.431	271.431	15.677	69.346	2.52181	26.8209	6.28025	44.3298	38.6769	9.0564	63.9255	-1.80468	-8.08493	276	0.276	4.43	40.11	5.01	11.18	5.3
2	6327	CHIA	91	29.4633	1434.67	629.42	2064.09	1920.62	409.196	65.4713	1093.31	577.299	123.152	172.59	19.8245	3.17193	70.0562	65.1869	13.8883	2.22213	37.1075	19.5938	4.17985	5.8578	0.304939	722.128	731.235	742.703	698.965	636.899	373.103	19.5017	65.4713	2.22213	16.8456	6.23285	44.3275	25.7297	9.51998	67.7052	4.29824	-1.93461	258	0.258	4.67	39.56	4.97	11.09	5.26
2	6346	CHIA	85	27.994	1414.77	696.654	2111.42	1969.94	410.12	65.6193	1130.08	606.349	127.187	174.577	19.4239	3.10783	75.4242	70.3703	14.6503	2.34405	40.3689	21.66	4.54336	6.23622	0.329945	810.325	817.033	806.383	801.449	777.692	641.219	18.8206	65.6193	2.34405	12.705	6.84903	43.986	19.3617	10.4375	67.0322	8.92826	2.07923	96	0.096	5.13	43.05	5.47	12.19	5.78
2	6351	CHIA	94	30.1888	1480.15	1377.57	2857.72	2709.71	485.441	77.6706	1625.87	950.837	182.108	220.054	16.987	2.71792	94.6617	89.7587	16.0802	2.57283	53.8567	31.4964	6.0323	7.28927	0.482052	651.757	669.462	625.921	649.563	636.154	351.165	14.6779	77.6706	2.57283	29.0549	8.09323	48.8844	37.4079	10.4199	62.9381	-0.268774	-8.362	72	0.072	4.835	53.75	6.47	14.43	6.83
2	6384	CHIA	93	29.9476	1486.78	1151.55	2638.34	2489.66	467.442	74.7906	1474.4	841.828	165.37	207.651	17.7173	2.83476	88.0984	83.1338	15.6086	2.49738	49.2325	28.11	5.52199	6.9338	0.436469	722.585	735.417	728.162	719.038	697.549	388.672	15.9194	74.7906	2.49738	20.3309	6.74238	47.9894	27.1838	9.01501	64.165	6.47027	-0.272116	167	0.167	5.53	42.44	5.38	12.01	5.69
2	6292	CHIA	87	28.4865	1441.3	848.287	2289.59	2145.46	429.852	68.7763	1246.02	685.318	140.048	185.841	18.7742	3.00387	80.3744	75.3148	15.0897	2.41434	43.7408	24.0576	4.91628	6.52383	0.370498	713.301	724.636	710.379	721.361	691.26	394.386	17.7162	68.7763	2.41434	19.919	7.31116	45.3516	28.9621	10.6303	65.9407	3.5057	-3.80546	170	0.17	4.14	47.54	5.84	13.03	6.17
2	6358	CTRL	82	27.2496	1464.49	1220.22	2684.71	2538.26	386.034	61.7655	1176.75	757.886	123.316	203.928	14.379	2.30064	98.5228	93.1484	14.1666	2.26665	43.1842	27.8127	4.5254	7.48368	0.454506	624.156	642.224	457.065	489.536	505.666	158.106	10.2443	61.7655	2.26665	33.5346	6.2921	36.1678	54.2935	10.1871	58.5567	-7.93697	-14.2291	980	0.98	4.90875	41.69	5.02	11.2	5.31
2	6350	CTRL	98	31.1472	1517.69	1420.49	2938.18	2786.41	413.608	66.1772	1326.12	861.491	139.584	220.328	14.077	2.25232	94.332	89.4593	13.2791	2.12466	42.576	27.6587	4.48144	7.07377	0.483458	664.91	681.993	564.776	553.419	588.123	150.254	9.73089	66.1772	2.12466	28.8019	5.94846	38.4154	43.5224	8.98869	58.0494	-1.04013	-6.9886	400	0.4	6.36	36.22	4.75	10.59	5.02
2	6330	CTRL	88	28.7317	1504.15	1327.5	2831.66	2681.24	402.939	64.4703	1259.38	814.628	132.268	213.731	14.2298	2.27677	98.5549	93.3198	14.0242	2.24387	43.8324	28.3529	4.60354	7.43886	0.468808	659.248	676.119	501.611	539.539	553.748	40.1611	9.99067	64.4703	2.24387	32.1312	6.88458	37.5901	49.8389	10.6787	58.3061	-5.25106	-12.1356	550	0.55	4.425	44.83	5.5	12.26	5.81
2	6363	CTRL	93	29.9476	1450.95	1071.44	2522.39	2377.3	370.518	59.2829	1071.86	683.807	111.781	194.113	14.6891	2.35026	84.2269	79.3819	12.3722	1.97955	35.7913	22.8334	3.73256	6.48176	0.424773	640.978	657.159	555.777	508.102	526.589	17.0992	10.7716	59.2829	1.97955	26.3348	6.01956	35.023	44.4223	10.154	59.0778	-2.07492	-8.09448	425	0.425	4.51	38.25	4.81	10.72	5.08
2	6322	CTRL	56	20.4711	1025.34	852.578	1877.92	1775.38	270.124	43.2199	822.696	529.774	86.206	142.676	14.3843	2.30148	91.735	86.7263	13.1954	2.11126	40.1882	25.8791	4.21111	6.96964	0.454002	675.85	691.417	590.828	554.526	611.257	233.721	10.2532	43.2199	2.11126	17.6843	5.86552	25.312	40.9172	13.5713	58.5655	0.223578	-5.64194	510	0.51	4.34	37.35	4.69	10.46	4.95
2	6385	CALABAZA	76	25.7401	1316.87	1152.98	2469.85	2338.17	428.082	68.4932	1178.91	757.142	137.1	198.571	17.3323	2.77317	95.9536	90.8375	16.631	2.66095	45.8004	29.4149	5.32634	7.71446	0.466822	617.611	636.467	636.487	491.634	512.479	98.0492	15.2649	68.4932	2.66095	24.8981	6.28025	43.5057	36.3513	9.16916	63.5182	0.0893564	-6.19089	305	0.305	6.97	38	5.01	11.17	5.3
2	6299	CALABAZA	83	27.4985	1406.02	688.071	2094.09	1953.49	409.884	65.5815	887.469	543.523	105.334	180.702	19.5734	3.13174	76.1529	71.0399	14.9057	2.38491	32.2734	19.7656	3.83053	6.57136	0.328577	585.036	599.652	671.675	382.536	376.82	-100.813	19.0748	65.5815	2.38491	21.532	6.77793	44.1254	32.8325	10.3351	67.2833	-0.0759415	-6.85387	230	0.23	5.94	42.36	5.41	12.07	5.72
2	6375	CALABAZA	81	27	1330.44	1108.64	2439.07	2306.03	427.607	68.4171	1152.61	737.514	134.262	197.374	17.5315	2.80504	90.3361	85.4085	15.8373	2.53397	42.6893	27.3153	4.97268	7.31016	0.454532	749.151	761.211	765.175	677.478	681.297	359.196	15.6036	68.4171	2.53397	16.066	7.92734	43.6864	23.4825	11.5868	63.853	8.66471	0.737377	110	0.11	6.455	52.19	6.33	14.12	6.69
2	6353	CALABAZA	83	27.4985	1453.5	589.366	2042.87	1897.52	413.131	66.1009	834.063	502.391	99.6721	179.773	20.2231	3.2357	74.2902	69.0044	15.0238	2.4038	30.3312	18.2698	3.62464	6.53756	0.2885	843.193	848.063	864.443	768.278	746.865	534.109	20.1793	66.1009	2.4038	8.96045	6.1973	45.1964	13.5557	9.37552	68.3748	11.9441	5.74679	435	0.435	4.05	39.82	4.95	11.03	5.23
2	6288	CALABAZA	83	27.4985	1351.75	1224.51	2576.26	2441.09	442.983	70.8773	1238.16	797.191	143.83	206.194	17.1948	2.75117	93.6875	88.7717	16.1094	2.5775	45.0264	28.9904	5.23049	7.49839	0.475304	678.663	694.782	592.422	619.796	640.832	260.712	15.0312	70.8773	2.5775	28.888	6.28025	44.8563	40.7578	8.86074	63.2873	-2.86701	-9.14726	220	0.22	4.43	40.11	5.01	11.18	5.3
2	6327	CHIA	91	29.4633	1434.67	828.26	2262.93	2119.46	426.473	68.2356	1229.26	674.299	138.184	184.056	18.8461	3.01537	76.805	71.9356	14.4747	2.31595	41.7219	22.8861	4.69005	6.24697	0.366013	643.555	657.485	652.812	623.465	562.814	214.276	17.8383	68.2356	2.31595	23.6906	6.23285	45.0774	34.7188	9.13431	66.0614	-0.532377	-6.76523	295	0.295	4.67	39.56	4.97	11.09	5.26
2	6346	CHIA	85	27.994	1414.77	529.285	1944.05	1802.58	395.578	63.2925	1015.65	524.702	114.534	164.925	20.3481	3.2557	69.4454	64.3916	14.1308	2.26093	36.281	18.7434	4.09137	5.89145	0.272259	828.982	834.004	833.357	816.598	786.73	669.248	20.3918	63.2925	2.26093	10.5472	6.84903	43.409	16.6643	10.8212	68.5848	9.3362	2.48717	65	0.065	5.13	43.05	5.47	12.19	5.78
2	6351	CHIA	94	30.1888	1480.15	1409.04	2889.19	2741.18	488.175	78.1081	1647.39	966.19	184.487	221.869	16.8966	2.70346	95.7041	90.8012	16.1707	2.58732	54.5695	32.0049	6.11111	7.34939	0.487694	656.043	673.723	628.548	654.634	642.447	360.448	14.5242	78.1081	2.58732	29.0134	8.09323	49.0412	37.1452	10.3616	62.7863	0.0534943	-8.03973	55	0.055	4.835	53.75	6.47	14.43	6.83
2	6384	CHIA	93	29.9476	1486.78	1125.8	2612.59	2463.91	465.204	74.4327	1456.79	829.267	163.424	206.166	17.8063	2.849	87.2386	82.274	15.5339	2.48543	48.6446	27.6906	5.45699	6.88422	0.430915	700.336	714.028	707.828	695.835	671.58	338.299	16.0706	74.4327	2.48543	21.7472	6.74238	47.871	29.2172	9.05836	64.3145	4.81448	-1.9279	150	0.15	5.53	42.44	5.38	12.01	5.69
2	6292	CHIA	87	28.4865	1441.3	652.308	2093.61	1949.48	412.823	66.0518	1112.02	589.714	125.232	174.54	19.7183	3.15493	73.4947	68.4351	14.4919	2.3187	39.0368	20.7015	4.39618	6.1271	0.311571	679.88	690.591	692.101	681.23	633.673	308.517	19.3211	66.0518	2.3187	20.3373	7.31116	44.6026	30.7899	11.0688	67.5267	1.11189	-6.19927	170	0.17	4.14	47.54	5.84	13.03	6.17
3	6358	CALABAZA	65	22.8921	1316.87	1526.34	2843.21	2711.53	460.523	73.6837	1434.19	939.278	165.326	220.101	16.1973	2.59156	124.201	118.448	20.1172	3.21874	62.6501	41.0307	7.22199	9.61474	0.536837	806.346	817.247	811.881	774.759	777.402	543.343	13.3354	73.6837	3.21874	13.8613	5.78257	45.3976	18.8119	7.84783	61.6114	14.4248	8.64228	585	0.585	4.37	36.67	6.61	10.29	4.88
3	6350	CALABAZA	80	26.7496	1406.02	1610.74	3016.76	2876.16	490.054	78.4087	1518.34	993.63	175.087	233.91	16.2444	2.5991	112.778	107.522	18.3201	2.93121	56.7611	37.1456	6.54542	8.74442	0.533931	721.39	736.993	761.316	701.107	707.264	456.532	13.4155	78.4087	2.93121	18.7149	5.03605	48.3708	23.8684	6.42282	61.6906	11.323	6.28697	345	0.345	8.67	28.01	4.62	8.96	4.25
3	6330	CALABAZA	71	24.4593	1330.44	1851.07	3181.5	3048.46	492.116	78.7386	1660.24	1099.69	190.39	240.188	15.468	2.47488	130.073	124.634	20.1198	3.21917	67.8777	44.9602	7.78395	9.8199	0.581821	702.391	720.462	681.087	701.708	713.917	464.611	12.0956	78.7386	3.21917	25.1108	6.10251	47.5473	31.8913	7.75034	60.3863	6.08051	-0.0219967	695	0.695	6.21	36.45	4.87	10.87	5.15
3	6363	CALABAZA	72	24.7172	1453.5	1065.72	2519.22	2373.87	454.521	72.7234	1159.77	734.772	135.684	207.243	18.0421	2.88674	101.922	96.0413	18.3888	2.94222	46.9214	29.7272	5.48947	8.38455	0.423036	684.608	698.767	708.506	600.107	572.702	205.386	16.4716	72.7234	2.94222	21.1984	5.77072	47.0598	29.1494	7.93517	64.7107	4.4651	-1.30563	325	0.325	5.16	36.01	4.62	10.29	4.87
3	6322	CALABAZA	54	19.9203	1351.75	872.605	2224.36	2089.18	412.407	65.9851	997.548	625.522	117.227	185.901	18.5405	2.96647	111.663	104.877	20.7029	3.31246	50.077	31.4013	5.88479	9.33226	0.392295	735.204	746.264	776.177	701.013	706.971	451.265	17.3188	65.9851	3.31246	14.769	5.41524	43.2519	22.3823	8.20676	65.548	7.9642	2.54897	540	0.54	4.21	34.26	4.32	9.64	4.57
3	6385	CHIA	57	20.7447	1434.67	1616.47	3051.13	2907.66	494.959	79.1934	1768.19	1058.81	197.772	229.509	16.2221	2.59554	147.08	140.165	23.8596	3.81753	85.236	51.0401	9.53365	11.0635	0.529792	761.097	774.378	809.189	763.329	743.057	548.389	13.3776	79.1934	3.81753	15.111	6.96752	48.8253	19.0811	8.79811	61.6532	15.2571	8.28963	340	0.34	4.92	44.54	5.57	12.42	5.88
3	6299	CHIA	63	22.3617	1414.77	828.26	2243.03	2101.55	421.555	67.4489	1220.07	670.55	137.136	182.166	18.794	3.00705	100.306	93.9797	18.8516	3.01626	54.5606	29.9865	6.13262	8.14632	0.36926	631.25	645.783	760.128	587.448	568.464	301.233	17.7499	67.4489	3.01626	16.1791	6.06696	44.4987	23.9872	8.9949	65.974	6.77105	0.704095	240	0.24	6.02	37.32	4.84	10.8	5.12
3	6375	CHIA	61	21.8272	1480.15	1168.72	2648.87	2500.85	467.294	74.767	1483.07	848.953	166.319	208.01	17.6413	2.8226	121.357	114.575	21.4088	3.42541	67.9459	38.8943	7.6198	9.52989	0.441214	667.936	683.454	688.622	664.495	668.374	435.459	15.7901	74.767	3.42541	23.2808	6.49354	47.8788	31.1378	8.68503	64.0373	3.60741	-2.88613	140	0.14	5.84	42.09	5.18	11.56	5.48
3	6353	CHIA	62.3	22.1751	1486.78	626.559	2113.34	1964.66	421.825	67.4921	1115.44	585.721	125.681	177.376	19.9601	3.19362	95.3024	88.5977	19.0225	3.04359	50.3013	26.4134	5.66766	7.99888	0.296478	716.706	725.74	728.414	686.272	644.105	506.484	19.7322	67.4921	3.04359	18.3299	5.61668	45.8494	27.1586	8.32198	67.933	3.31278	-2.30389	445	0.445	5.66	34.46	4.48	9.99	4.74
3	6288	CHIA	64	22.6274	1441.3	1204.48	2645.78	2501.65	460.801	73.7282	1489.57	859.08	166.976	206.382	17.4165	2.78663	116.928	110.558	20.3647	3.25836	65.8302	37.9663	7.37936	9.12088	0.455246	675.824	691.432	645.594	658.263	671.164	463.68	15.408	73.7282	3.25836	26.1297	5.78257	46.9351	35.4406	7.84309	63.6596	0.663385	-5.11919	260	0.26	4.74	36.37	4.61	10.29	4.88
3	6327	CTRL	71	24.4593	1464.49	872.605	2337.1	2190.65	355.831	56.9329	939.076	588.311	97.0362	183.882	15.2253	2.43605	95.5505	89.563	14.5479	2.32766	38.3935	24.0527	3.96725	7.51788	0.373371	699.645	711.609	725.737	557.819	611.146	260.721	11.683	56.9329	2.32766	15.6146	6.14991	34.1475	27.4263	10.802	59.9785	7.17079	1.02089	370	0.37	6.28	37.71	4.91	10.95	5.19
3	6346	CTRL	64.25	22.6937	1517.69	859.731	2377.42	2225.65	364.884	58.3815	942.714	587.938	97.1915	187.991	15.3479	2.45566	104.762	98.0738	16.0787	2.57259	41.5408	25.9076	4.28276	8.28387	0.361623	755.507	764.951	724.256	652.889	644.446	23.9361	11.8914	58.3815	2.57259	16.0983	6.67129	35.1365	27.5744	11.4271	60.1844	7.14659	0.475306	110	0.11	6.68	41.01	5.33	11.88	5.63
3	6351	CTRL	78	26.2465	1504.15	1174.44	2678.59	2528.18	389.64	62.3423	1154.73	739.959	120.696	204.905	14.5464	2.32743	102.055	96.3244	14.8454	2.37527	43.9955	28.1927	4.59857	7.80694	0.438454	671.827	687.072	567.012	596.886	593.256	16.9217	10.5289	62.3423	2.37527	26.9935	5.74702	36.681	43.2988	9.21849	58.838	-1.33216	-7.07918	80	0.08	6.7	34.58	4.59	10.24	4.85
3	6384	CTRL	74	25.2304	1450.95	738.138	2189.09	2043.99	341.558	54.6492	843.969	521.21	86.5833	174.893	15.6027	2.49644	86.764	81.0132	13.5376	2.16601	33.4505	20.658	3.43171	6.93183	0.33719	667.972	679.962	576.398	530.118	575.034	46.9705	12.3247	54.6492	2.16601	23.1495	5.98401	33.1243	42.3602	10.9499	60.6126	-1.62464	-7.60865	175	0.175	5.62	37.12	4.78	10.677	5.05
3	6292	CTRL	68.25	23.7453	1025.34	636.572	1661.91	1559.38	251.356	40.2169	675.004	424.4	69.8761	130.22	15.1245	2.41992	69.9891	65.6711	10.5855	1.69368	28.4269	17.873	2.94274	5.48403	0.383037	511.623	531.56	348.852	335.934	430.83	-167.8	11.5117	40.2169	1.69368	26.1871	6.12621	24.0534	65.1148	15.2329	59.8092	-10.0236	-16.1498	165	0.165	6.13	37.68	4.89	10.92	5.17
3	6358	CALABAZA	65	22.8921	1316.87	1201.62	2518.49	2386.8	432.308	69.1693	1212.16	780.868	140.777	201.376	17.1654	2.74646	110.016	104.263	18.8846	3.02154	52.9512	34.1109	6.14961	8.79674	0.477119	631.534	650.084	662.253	550.848	548.727	96.141	14.9811	69.1693	3.02154	23.3617	5.49818	43.7412	33.7747	7.94887	63.2378	2.06644	-3.43175	795	0.795	6.6	32.81	4.38	9.77	4.64
3	6350	CALABAZA	80	26.7496	1406.02	1164.43	2570.45	2429.84	451.274	72.2039	1213.17	775.904	141.346	208.172	17.5563	2.809	96.0928	90.8366	16.8703	2.69925	45.3529	29.0062	5.28404	7.78226	0.453006	725.85	738.988	782.687	686.368	685.695	435.578	15.6457	72.2039	2.69925	15.6909	5.62853	46.1344	21.7313	7.79532	63.8945	10.3787	4.75018	340	0.34	8.38	32.41	4.5	10.03	4.75
3	6330	CALABAZA	71	24.4593	1330.44	1433.36	2763.8	2630.75	455.822	72.9315	1374.64	895.924	158.811	216.1	16.4926	2.63881	112.996	107.556	18.6359	2.98175	56.201	36.6292	6.49288	8.83509	0.51862	643.418	662.846	641.63	625.018	634.506	331.935	13.8374	72.9315	2.98175	26.1365	5.98401	45.296	35.837	8.20498	62.1076	1.49908	-4.48494	680	0.68	7.76	35.37	4.78	10.66	5.05
3	6363	CALABAZA	72	24.7172	1453.5	1234.52	2688.02	2542.67	469.188	75.07	1275.18	817.117	148.446	216.977	17.4548	2.79276	108.751	102.871	18.9822	3.03716	51.5908	33.0587	6.00576	8.77837	0.459268	733.567	746.503	745.469	672.173	653.661	345.331	15.4731	75.07	3.03716	19.1076	6.00771	47.8376	25.4531	8.00281	63.724	8.12478	2.11707	225	0.225	6.35	36.64	4.79	10.69	5.07
3	6322	CALABAZA	54	19.9203	1351.75	736.708	2088.46	1953.29	400.599	64.0958	904.63	559.227	106.953	178.064	19.1815	3.06904	104.841	98.0552	20.1101	3.21762	45.4125	28.0733	5.36905	8.93886	0.352751	738.473	748.337	786.328	694.267	696.058	442.271	18.4086	64.0958	3.21762	13.6955	5.41524	42.7038	21.3672	8.44866	66.6249	7.69654	2.28131	565	0.565	6.17	32.67	4.32	9.64	4.57
3	6385	CHIA	57	20.7447	1434.67	1381.86	2816.53	2673.06	474.575	75.9319	1607.78	944.363	180.036	215.981	16.8496	2.69594	135.771	128.856	22.877	3.66031	77.5036	45.5232	8.67869	10.4114	0.490626	758.003	770.513	813.915	756.618	730.625	536.114	14.4444	75.9319	3.66031	14.1298	5.84182	47.6149	18.6085	7.69349	62.7074	14.1873	8.34544	305	0.305	8.36	33.83	4.66	10.39	4.93
3	6299	CHIA	63	22.3617	1414.77	813.955	2228.72	2087.24	420.312	67.25	1210.29	663.572	136.055	181.341	18.8589	3.01743	99.6668	93.34	18.7961	3.00737	54.1232	29.6744	6.08426	8.10943	0.365211	618.88	633.743	752.934	572.904	552.172	276.694	17.8601	67.25	3.00737	16.6152	5.85367	44.4408	24.7066	8.70434	66.083	6.19401	0.340346	240	0.24	5.69	36.11	4.67	10.42	4.94
3	6375	CHIA	61	21.8272	1480.15	1018.52	2498.67	2350.65	454.243	72.6789	1380.37	775.68	154.963	199.349	18.1794	2.90871	114.475	107.694	20.8109	3.32974	63.2408	35.5373	7.09957	9.13306	0.407624	717.667	729.9	743.092	710.898	708.904	514.047	16.705	72.6789	3.32974	18.6718	6.81348	47.1987	25.6908	9.37477	64.9414	6.80843	-0.0050491	155	0.155	5.53	42.92	5.44	12.13	5.75
3	6353	CHIA	62.3	22.1751	1486.78	582.214	2069	1920.32	417.972	66.8756	1085.12	564.088	122.328	174.819	20.2017	3.23227	93.3027	86.5979	18.8487	3.01579	48.9339	25.4379	5.51647	7.88356	0.281399	801.889	807.896	812.348	779.209	746.997	652.861	20.1429	66.8756	3.01579	12.5493	5.64038	45.702	18.7652	8.43414	68.3388	8.62427	2.98389	440	0.44	5.01	35.2	4.5	10.05	4.76
3	6288	CHIA	64	22.6274	1441.3	696.654	2137.95	1993.82	416.677	66.6683	1142.34	611.347	128.584	177.097	19.4895	3.11832	94.4851	88.1154	18.4147	2.94635	50.485	27.018	5.68268	7.82666	0.325851	668.36	679.948	675.999	631.629	618.007	424.268	18.9322	66.6683	2.94635	21.6006	6.2921	44.7626	32.4001	9.43793	67.1424	0.30505	-5.98705	295	0.295	7.12	38.04	5.03	11.21	5.31
3	6327	CTRL	71	24.4593	1464.49	898.354	2362.85	2216.4	358.068	57.2909	956.682	600.872	98.9828	185.367	15.1541	2.42465	96.6032	90.6158	14.6393	2.3423	39.1132	24.5662	4.04684	7.57858	0.3802	790.554	799.044	807.85	693.995	731.585	489.051	11.562	57.2909	2.3423	11.0084	5.64038	34.2937	19.215	9.84516	59.8589	11.9888	6.3484	405	0.405	5.52	34.76	4.5	10.04	4.76
3	6346	CTRL	64.25	22.6937	1517.69	818.246	2335.94	2184.17	361.28	57.8047	914.349	567.701	94.0553	185.599	15.4661	2.47458	102.934	96.2458	15.9198	2.54717	40.2909	25.0158	4.14456	8.17845	0.350286	692.319	703.845	655.645	557.488	544.69	-247.133	12.0924	57.8047	2.54717	19.9054	6.03141	34.9043	34.4355	10.4341	60.3831	2.99509	-3.03632	95	0.095	6.69	36.57	4.82	10.57	5.09
3	6351	CTRL	78	26.2465	1504.15	1330.37	2834.52	2684.1	403.188	64.51	1261.34	816.024	132.484	213.896	14.2242	2.27587	107.996	102.265	15.3616	2.45786	48.0575	31.0908	5.04769	8.14953	0.469345	786.56	797.139	712.01	746.007	746.153	383.598	9.98116	64.51	2.45786	18.5783	5.75887	37.6072	28.799	8.92709	58.2967	8.32456	2.56569	90	0.09	6.8	34.58	4.6	10.26	4.86
3	6384	CTRL	74	25.2304	1450.95	692.362	2143.31	1998.22	337.58	54.0128	812.67	498.879	83.1226	172.253	15.7504	2.52006	84.9497	79.1988	13.3799	2.14079	32.21	19.7729	3.29454	6.8272	0.323034	733.954	743.172	663.759	617.17	651.681	221.199	12.5757	54.0128	2.14079	18.1613	5.99586	32.8726	33.6241	11.1008	60.8607	2.97893	-3.01693	155	0.155	5.66	37.13	4.79	10.68	5.06
3	6292	CTRL	68.25	23.7453	1025.34	672.335	1697.67	1595.14	254.463	40.7141	699.457	441.846	72.5797	132.282	14.9889	2.39823	71.4952	67.1772	10.7164	1.71462	29.4567	18.6078	3.0566	5.57089	0.396033	617.194	633.329	484.993	486.871	562.26	99.7747	11.2812	40.7141	1.71462	20.968	5.87737	24.258	51.5007	14.4357	59.5814	-4.51197	-10.3893	185	0.185	6	36.07	4.7	10.47	4.96
3	6358	CALABAZA	65	22.8921	1316.87	1135.82	2452.69	2321	426.591	68.2545	1167.17	748.768	135.803	197.581	17.3928	2.78285	107.141	101.389	18.6349	2.98158	50.9858	32.7086	5.9323	8.63098	0.463091	613.471	632.387	650.329	523.453	519.209	42.7814	15.3677	68.2545	2.98158	23.8666	5.78257	43.4234	34.9671	8.47207	63.6199	0.96447	-4.8181	730	0.73	4.37	36.67	6.61	10.29	4.88
3	6350	CALABAZA	80	26.7496	1406.02	1085.75	2491.77	2351.17	444.438	71.1101	1159.38	737.523	135.398	203.635	17.8363	2.8538	93.1516	87.8954	16.6148	2.65836	43.3419	27.5713	5.06168	7.61264	0.435734	608.062	626.161	694.195	545.172	541.739	183.41	16.1216	71.1101	2.65836	21.7458	5.03605	45.77	30.5805	7.08204	64.3649	3.59434	-1.44171	400	0.4	8.67	28.01	4.62	8.96	4.25
3	6330	CALABAZA	71	24.4593	1330.44	1193.04	2523.47	2390.43	434.94	69.5905	1210.32	778.687	140.643	202.241	17.2358	2.75773	103.17	97.731	17.7822	2.84516	49.483	31.836	5.75008	8.26849	0.472776	595.165	615.37	610.679	558.521	564.088	218.025	15.1008	69.5905	2.84516	27.093	6.10251	44.0898	38.9321	8.76917	63.3561	-1.59236	-7.69487	720	0.72	6.21	36.45	4.87	10.87	5.15
3	6363	CALABAZA	72	24.7172	1453.5	932.686	2386.19	2240.84	442.962	70.8738	1068.8	669.873	125.627	199.571	18.5636	2.97017	96.5395	90.659	17.9212	2.86739	43.2413	27.1015	5.08257	8.07417	0.390869	651.039	665.564	686.541	545.243	508.804	100.571	17.3581	70.8738	2.86739	22.2161	5.77072	46.4839	31.3459	8.14224	65.5868	2.17388	-3.59684	410	0.41	5.16	36.01	4.62	10.29	4.87
3	6322	CALABAZA	54	19.9203	1351.75	899.785	2251.54	2116.36	414.768	66.3629	1016.13	638.781	119.281	187.469	18.4215	2.94745	113.028	106.242	20.8214	3.33143	51.0099	32.0669	5.98794	9.41094	0.399631	801.821	810.247	831.405	777.64	782.619	591.458	17.1166	66.3629	3.33143	11.1885	5.41524	43.367	16.8595	8.16003	65.3482	11.8075	6.39224	600	0.6	4.21	34.26	4.32	9.64	4.57
3	6385	CHIA	57	20.7447	1434.67	1214.49	2649.16	2505.69	460.032	73.6051	1493.35	862.716	167.383	206.329	17.3652	2.77843	127.703	120.787	22.1759	3.54815	71.9871	41.5874	8.06875	9.94614	0.458445	706.21	720.45	780.797	700.791	663.296	430.257	15.3208	73.6051	3.54815	16.1345	6.96752	46.7934	21.9203	9.46608	63.5735	10.6773	3.70975	345	0.345	4.92	44.54	5.57	12.42	5.88
3	6299	CHIA	63	22.3617	1414.77	772.47	2187.24	2045.76	416.708	66.6733	1181.92	643.335	132.918	178.949	19.0518	3.04829	97.8116	91.4849	18.6349	2.98158	52.8547	28.7694	5.94401	8.00245	0.353172	629.869	643.845	762.487	583.169	559.752	294.357	18.1881	66.6733	2.98158	15.8358	6.06696	44.2757	23.7513	9.09954	66.407	6.56174	0.494778	230	0.23	6.02	37.32	4.84	10.8	5.12
3	6375	CHIA	61	21.8272	1480.15	985.615	2465.77	2317.75	451.384	72.2215	1357.87	759.629	152.476	197.451	18.3061	2.92897	112.968	106.187	20.6799	3.30879	62.2102	34.802	6.98561	9.04613	0.399719	631.892	647.545	667.358	621.866	617.55	364.552	16.9203	72.2215	3.30879	24.0239	6.49354	47.0553	33.2642	8.99115	65.1542	1.1423	-5.35124	155	0.155	4.83	42.09	5.18	11.56	5.48
3	6353	CHIA	62.3	22.1751	1486.78	732.416	2219.2	2070.52	431.023	68.9637	1187.82	637.361	133.684	183.481	19.4225	3.10759	100.076	93.3714	19.4372	3.10996	53.5652	28.7422	6.02854	8.27416	0.330036	750.293	759.126	753.986	727.31	697.276	570.55	18.8182	68.9637	3.10996	16.966	5.61668	46.2262	24.6014	8.14439	67.0297	5.77148	0.1548	335	0.335	5.66	34.46	4.48	9.99	4.74
3	6288	CHIA	64	22.6274	1441.3	1131.53	2572.83	2428.7	454.462	72.7139	1439.68	823.49	161.46	202.175	17.6639	2.82623	113.704	107.334	20.0846	3.21353	63.6256	36.3935	7.13561	8.93495	0.439799	701.384	715.297	678.112	683.282	692.714	503.179	15.8287	72.7139	3.21353	23.4057	5.78257	46.5918	32.1888	7.95249	64.0754	2.71644	-3.06613	315	0.315	4.74	36.37	4.61	10.29	4.88
3	6327	CTRL	71	24.4593	1464.49	894.063	2358.55	2212.11	357.695	57.2312	953.748	598.778	98.6584	185.119	15.1659	2.42654	96.4278	90.4403	14.6241	2.33986	38.9933	24.4806	4.03358	7.56847	0.379072	809.224	816.934	825.113	720.921	755.102	533.913	11.582	57.2312	2.33986	10.009	6.14991	34.2693	17.4887	10.7457	59.8786	12.953	6.80306	410	0.41	6.28	37.71	4.91	10.95	5.19
3	6346	CTRL	64.25	22.6937	1517.69	523.563	2041.26	1889.49	335.675	53.708	712.863	423.946	71.7774	168.606	16.4445	2.63112	89.9483	83.2605	14.7916	2.36665	31.4124	18.6812	3.16288	7.42964	0.256491	598.18	609.314	577.042	352.264	304.203	-864.983	13.7557	53.708	2.36665	22.7162	6.67129	33.3133	42.2958	12.4214	62.0268	-2.32158	-8.99287	125	0.125	6.68	41.01	5.33	11.88	5.63
3	6351	CTRL	78	26.2465	1504.15	875.466	2379.62	2229.2	363.662	58.1859	950.306	594.11	98.0938	187.664	15.2824	2.44518	90.6643	84.9334	13.8557	2.2169	36.207	22.6358	3.73741	7.15006	0.367902	678.719	691.336	596.518	573.983	559.4	-52.0178	11.78	58.1859	2.2169	23.477	5.74702	34.9548	40.3482	9.877	60.0744	-0.245899	-5.99292	90	0.09	6.7	34.58	4.59	10.24	4.85
3	6384	CTRL	74	25.2304	1450.95	1127.23	2578.18	2433.09	375.366	60.0585	1110.01	711.022	115.999	197.33	14.5593	2.32949	102.186	96.4349	14.8775	2.3804	43.995	28.1812	4.59758	7.82115	0.43722	819.677	828.032	753.456	771.485	800.745	544.998	10.5508	60.0585	2.3804	14.8071	5.98401	35.3502	24.6544	9.96364	58.8596	9.90124	3.91723	170	0.17	5.62	37.12	4.78	10.677	5.05
3	6292	CTRL	68.25	23.7453	1025.34	1112.93	2138.27	2035.73	292.746	46.8393	1000.71	656.781	105.888	157.69	13.6908	2.19053	90.0503	85.7322	12.3286	1.97258	42.1435	27.6594	4.45935	6.64089	0.520482	756.802	770.097	641.791	713.008	764.356	506.249	9.07435	46.8393	1.97258	16.7783	6.12621	26.886	35.8209	13.0792	57.4005	3.17501	-2.9512	215	0.215	6.13	37.68	4.89	10.92	5.17
[truncated: 13 more columns]
